# Supplementary material for: Induction of Chirality in Atomically Thin ZnSe and CdSe Nanoplatelets: Strengthening of Circular Dichroism via Different Coordination of Cysteine-Based Ligands on an Ultimate Thin Semiconductor Core
Source: Materials (Basel). 2023 Jan 26;16(3):1073. doi: 10.3390/ma16031073 (PMC9920291; doi:10.3390/ma16031073)
Supplement: Supplementary file 1 [file materials-16-01073-s001.zip]

Archive with 1 entries (1 files):
- materials-2124335-supplementary.pdf
